# Supplementary material for: Human eIF2A has a minimal role in translation initiation and in uORF-mediated translational control in HeLa cells
Source: eLife. 2025 Jul 2;14:RP105311. doi: 10.7554/eLife.105311 (PMC12221301; doi:10.7554/eLife.105311)
Supplement: Figure 1—source data 2. [file elife-105311-fig1-data2.zip]

Archive with 21 entries (20 files):
- Figure 1 - Source Data 2/
- Figure 1 - Source Data 2/Fig1C_marker_for_HSP90_2023-10-16 13h04m16s 0.161s.tif
- __MACOSX/Figure 1 - Source Data 2/._Fig1C_marker_for_HSP90_2023-10-16 13h04m16s 0.161s.tif
- Figure 1 - Source Data 2/.DS_Store
- __MACOSX/Figure 1 - Source Data 2/._.DS_Store
- Figure 1 - Source Data 2/Fig1C_puromycin_eIF2A_2023-10-13 14h10m57s 7.000s.tif
- __MACOSX/Figure 1 - Source Data 2/._Fig1C_puromycin_eIF2A_2023-10-13 14h10m57s 7.000s.tif
- Figure 1 - Source Data 2/Fig1C_ponceauS_2023-10-12 13h49m08s 0.160s.tif
- __MACOSX/Figure 1 - Source Data 2/._Fig1C_ponceauS_2023-10-12 13h49m08s 0.160s.tif
- Figure 1 - Source Data 2/Fig1A_eIF2A_2023-10-17 13h14m13s 13.000s.tif
- __MACOSX/Figure 1 - Source Data 2/._Fig1A_eIF2A_2023-10-17 13h14m13s 13.000s.tif
- Figure 1 - Source Data 2/Fig1C_HSP90_2023-10-16 13h01m54s 1.000s.tif
- __MACOSX/Figure 1 - Source Data 2/._Fig1C_HSP90_2023-10-16 13h01m54s 1.000s.tif
- Figure 1 - Source Data 2/Fig1A_marker_for_eIF2A_2023-10-17 13h15m32s 0.148s.tif
- __MACOSX/Figure 1 - Source Data 2/._Fig1A_marker_for_eIF2A_2023-10-17 13h15m32s 0.148s.tif
- Figure 1 - Source Data 2/Fig1A_marker_for_HSP90_2023-10-18 13h50m42s 0.156s.tif
- __MACOSX/Figure 1 - Source Data 2/._Fig1A_marker_for_HSP90_2023-10-18 13h50m42s 0.156s.tif
- Figure 1 - Source Data 2/Fig1C_marker_for_puromycin_eIF2A_2023-10-13 14h14m56s 0.160s.tif
- __MACOSX/Figure 1 - Source Data 2/._Fig1C_marker_for_puromycin_eIF2A_2023-10-13 14h14m56s 0.160s.tif
- Figure 1 - Source Data 2/Fig1A_HSP90_2023-10-18 13h47m54s 7.000s.tif
- __MACOSX/Figure 1 - Source Data 2/._Fig1A_HSP90_2023-10-18 13h47m54s 7.000s.tif
