# Supplementary material for: Human eIF2A has a minimal role in translation initiation and in uORF-mediated translational control in HeLa cells
Source: eLife. 2025 Jul 2;14:RP105311. doi: 10.7554/eLife.105311 (PMC12221301; doi:10.7554/eLife.105311)
Supplement: Figure 1—figure supplement 1—source data 3. [file elife-105311-fig1-figsupp1-data3.zip]

Archive with 39 entries (38 files):
- Figure 1 - Figure Supplement 1 - Source Data 3/
- Figure 1 - Figure Supplement 1 - Source Data 3/Fig1_sup1C_marker_for_Lamin_GAPDH_2024-05-10 13h02m18s 0.065s.tif
- __MACOSX/Figure 1 - Figure Supplement 1 - Source Data 3/._Fig1_sup1C_marker_for_Lamin_GAPDH_2024-05-10 13h02m18s 0.065s.tif
- Figure 1 - Figure Supplement 1 - Source Data 3/Fig1_sup1H_marker_for_puromycin_2023-10-20 14h11m22s 0.176s.tif
- __MACOSX/Figure 1 - Figure Supplement 1 - Source Data 3/._Fig1_sup1H_marker_for_puromycin_2023-10-20 14h11m22s 0.176s.tif
- Figure 1 - Figure Supplement 1 - Source Data 3/Fig1_sup1C_ATF4_2024-05-06 13h23m00s 109.375s.tif
- __MACOSX/Figure 1 - Figure Supplement 1 - Source Data 3/._Fig1_sup1C_ATF4_2024-05-06 13h23m00s 109.375s.tif
- Figure 1 - Figure Supplement 1 - Source Data 3/Fig1_sup1C_Lamin_GAPDH_2024-05-10 13h01m39s 8.000s.tif
- __MACOSX/Figure 1 - Figure Supplement 1 - Source Data 3/._Fig1_sup1C_Lamin_GAPDH_2024-05-10 13h01m39s 8.000s.tif
- Figure 1 - Figure Supplement 1 - Source Data 3/Fig1_sup1F_HSP90_2024-07-31 15h00m22s 1.000s.tif
- __MACOSX/Figure 1 - Figure Supplement 1 - Source Data 3/._Fig1_sup1F_HSP90_2024-07-31 15h00m22s 1.000s.tif
- Figure 1 - Figure Supplement 1 - Source Data 3/Fig1_sup1F_marker_for_eIF2A_2024-07-30 15h12m20s 0.159s.tif
- __MACOSX/Figure 1 - Figure Supplement 1 - Source Data 3/._Fig1_sup1F_marker_for_eIF2A_2024-07-30 15h12m20s 0.159s.tif
- Figure 1 - Figure Supplement 1 - Source Data 3/.DS_Store
- __MACOSX/Figure 1 - Figure Supplement 1 - Source Data 3/._.DS_Store
- Figure 1 - Figure Supplement 1 - Source Data 3/Fig1_sup1C_marker_for_eIF2A_2024-05-03 13h31m52s 0.180s.tif
- __MACOSX/Figure 1 - Figure Supplement 1 - Source Data 3/._Fig1_sup1C_marker_for_eIF2A_2024-05-03 13h31m52s 0.180s.tif
- Figure 1 - Figure Supplement 1 - Source Data 3/Fig1_sup1F_p-p38_2024-07-30 15h15m25s 13.000s.tif
- __MACOSX/Figure 1 - Figure Supplement 1 - Source Data 3/._Fig1_sup1F_p-p38_2024-07-30 15h15m25s 13.000s.tif
- Figure 1 - Figure Supplement 1 - Source Data 3/Fig1_sup1C_cMYC_2024-05-06 13h25m30s 250.000s.tif
- __MACOSX/Figure 1 - Figure Supplement 1 - Source Data 3/._Fig1_sup1C_cMYC_2024-05-06 13h25m30s 250.000s.tif
- Figure 1 - Figure Supplement 1 - Source Data 3/Fig1_sup1C_tubulin_2024-05-07 14h48m52s 1.000s.tif
- __MACOSX/Figure 1 - Figure Supplement 1 - Source Data 3/._Fig1_sup1C_tubulin_2024-05-07 14h48m52s 1.000s.tif
- Figure 1 - Figure Supplement 1 - Source Data 3/Fig1_sup1C_marker_for_tubulin_2024-05-07 14h50m53s 0.143s.tif
- __MACOSX/Figure 1 - Figure Supplement 1 - Source Data 3/._Fig1_sup1C_marker_for_tubulin_2024-05-07 14h50m53s 0.143s.tif
- Figure 1 - Figure Supplement 1 - Source Data 3/Fig1_sup1F_eIF2A_2024-07-30 15h09m48s 37.500s.tif
- __MACOSX/Figure 1 - Figure Supplement 1 - Source Data 3/._Fig1_sup1F_eIF2A_2024-07-30 15h09m48s 37.500s.tif
- Figure 1 - Figure Supplement 1 - Source Data 3/Fig1_sup1F_marker_for_HSP90_2024-07-31 15h02m55s 0.100s.tif
- __MACOSX/Figure 1 - Figure Supplement 1 - Source Data 3/._Fig1_sup1F_marker_for_HSP90_2024-07-31 15h02m55s 0.100s.tif
- Figure 1 - Figure Supplement 1 - Source Data 3/Fig1_sup1H_puromycin_2023-10-20 14h08m23s 7.000s.tif
- __MACOSX/Figure 1 - Figure Supplement 1 - Source Data 3/._Fig1_sup1H_puromycin_2023-10-20 14h08m23s 7.000s.tif
- Figure 1 - Figure Supplement 1 - Source Data 3/Fig1_sup1H_ponceauS_2023-10-19 18h13m02s 0.175s.tif
- __MACOSX/Figure 1 - Figure Supplement 1 - Source Data 3/._Fig1_sup1H_ponceauS_2023-10-19 18h13m02s 0.175s.tif
- Figure 1 - Figure Supplement 1 - Source Data 3/Fig1_sup1F_marker_for_pp38_2024-07-30 15h18m54s 0.156s.tif
- __MACOSX/Figure 1 - Figure Supplement 1 - Source Data 3/._Fig1_sup1F_marker_for_pp38_2024-07-30 15h18m54s 0.156s.tif
- Figure 1 - Figure Supplement 1 - Source Data 3/Fig1_sup1C_eIF2A_2024-05-03 13h24m21s 22.000s.tif
- __MACOSX/Figure 1 - Figure Supplement 1 - Source Data 3/._Fig1_sup1C_eIF2A_2024-05-03 13h24m21s 22.000s.tif
- Figure 1 - Figure Supplement 1 - Source Data 3/Fig1_sup1C_marker_for_ATF4_CMYC_2024-05-06 13h28m26s 0.186s.tif
- __MACOSX/Figure 1 - Figure Supplement 1 - Source Data 3/._Fig1_sup1C_marker_for_ATF4_CMYC_2024-05-06 13h28m26s 0.186s.tif
