# Supplementary material for: Human eIF2A has a minimal role in translation initiation and in uORF-mediated translational control in HeLa cells
Source: eLife. 2025 Jul 2;14:RP105311. doi: 10.7554/eLife.105311 (PMC12221301; doi:10.7554/eLife.105311)
Supplement: Figure 2—source data 2. [file elife-105311-fig2-data2.zip]

Archive with 23 entries (22 files):
- Figure 2 - Source Data 2/
- Figure 2 - Source Data 2/Fig2C_CCND3_2024-04-16 14h23m25s 19.000s.tif
- __MACOSX/Figure 2 - Source Data 2/._Fig2C_CCND3_2024-04-16 14h23m25s 19.000s.tif
- Figure 2 - Source Data 2/Fig2C_marker_for_tubulin_2024-04-19 15h40m17s 0.134s.tif
- __MACOSX/Figure 2 - Source Data 2/._Fig2C_marker_for_tubulin_2024-04-19 15h40m17s 0.134s.tif
- Figure 2 - Source Data 2/Fig2C_RPS6KB2_2024-04-26 13h53m15s 63.000s.tif
- __MACOSX/Figure 2 - Source Data 2/._Fig2C_RPS6KB2_2024-04-26 13h53m15s 63.000s.tif
- Figure 2 - Source Data 2/.DS_Store
- __MACOSX/Figure 2 - Source Data 2/._.DS_Store
- Figure 2 - Source Data 2/Fig2C_marker_for_eIF2A_2024-04-18 19h35m07s 0.169s.tif
- __MACOSX/Figure 2 - Source Data 2/._Fig2C_marker_for_eIF2A_2024-04-18 19h35m07s 0.169s.tif
- Figure 2 - Source Data 2/Fig2C_tubulin_2024-04-19 15h39m32s 13.000s.tif
- __MACOSX/Figure 2 - Source Data 2/._Fig2C_tubulin_2024-04-19 15h39m32s 13.000s.tif
- Figure 2 - Source Data 2/Fig2C_marker_for_CCND3_2024-04-16 14h31m42s 0.173s.tif
- __MACOSX/Figure 2 - Source Data 2/._Fig2C_marker_for_CCND3_2024-04-16 14h31m42s 0.173s.tif
- Figure 2 - Source Data 2/Fig2B_marker_for_NCAPH2_PPF1A1_2024-04-26 13h44m14s 0.071s.tif
- __MACOSX/Figure 2 - Source Data 2/._Fig2B_marker_for_NCAPH2_PPF1A1_2024-04-26 13h44m14s 0.071s.tif
- Figure 2 - Source Data 2/Fig2C_marker_for_RPS6KB2_2024-04-26 13h58m46s 0.192s.tif
- __MACOSX/Figure 2 - Source Data 2/._Fig2C_marker_for_RPS6KB2_2024-04-26 13h58m46s 0.192s.tif
- Figure 2 - Source Data 2/Fig2B_NCAPH2_PPF1A1_2024-04-26 13h40m30s 4.428s.tif
- __MACOSX/Figure 2 - Source Data 2/._Fig2B_NCAPH2_PPF1A1_2024-04-26 13h40m30s 4.428s.tif
- Figure 2 - Source Data 2/Fig2C_eIF2A_2024-04-18 19h29m20s 74.998s.tif
- __MACOSX/Figure 2 - Source Data 2/._Fig2C_eIF2A_2024-04-18 19h29m20s 74.998s.tif
