# Supplementary material for: Human eIF2A has a minimal role in translation initiation and in uORF-mediated translational control in HeLa cells
Source: eLife. 2025 Jul 2;14:RP105311. doi: 10.7554/eLife.105311 (PMC12221301; doi:10.7554/eLife.105311)
Supplement: Figure 2—figure supplement 2—source data 2. [file elife-105311-fig2-figsupp2-data2.zip]

Archive with 7 entries (6 files):
- Figure 2 - Figure Supplement 2 - Source Data 2/
- Figure 2 - Figure Supplement 2 - Source Data 2/.DS_Store
- __MACOSX/Figure 2 - Figure Supplement 2 - Source Data 2/._.DS_Store
- Figure 2 - Figure Supplement 2 - Source Data 2/Fig2_sup2B_marker_for_eIF2A_HSP90_2024-05-08 15h22m59s 0.180s.tif
- __MACOSX/Figure 2 - Figure Supplement 2 - Source Data 2/._Fig2_sup2B_marker_for_eIF2A_HSP90_2024-05-08 15h22m59s 0.180s.tif
- Figure 2 - Figure Supplement 2 - Source Data 2/Fig2_sup2B_eIF2A_HSP90_2024-05-08 15h16m20s 7.000s.tif
- __MACOSX/Figure 2 - Figure Supplement 2 - Source Data 2/._Fig2_sup2B_eIF2A_HSP90_2024-05-08 15h16m20s 7.000s.tif
