# Supplementary material for: Human eIF2A has a minimal role in translation initiation and in uORF-mediated translational control in HeLa cells
Source: eLife. 2025 Jul 2;14:RP105311. doi: 10.7554/eLife.105311 (PMC12221301; doi:10.7554/eLife.105311)
Supplement: Figure 3—source data 2. [file elife-105311-fig3-data2.zip]

Archive with 11 entries (10 files):
- Figure 3 - Source Data 2/
- Figure 3 - Source Data 2/.DS_Store
- __MACOSX/Figure 3 - Source Data 2/._.DS_Store
- Figure 3 - Source Data 2/Fig3B_eIF2A_2024-05-19 18h47m25s 10.000s.tif
- __MACOSX/Figure 3 - Source Data 2/._Fig3B_eIF2A_2024-05-19 18h47m25s 10.000s.tif
- Figure 3 - Source Data 2/Fig3B_marker_for_eIF2A_2024-05-19 18h52m08s 0.157s.tif
- __MACOSX/Figure 3 - Source Data 2/._Fig3B_marker_for_eIF2A_2024-05-19 18h52m08s 0.157s.tif
- Figure 3 - Source Data 2/Fig3B_marker_for_tubulin_2024-05-20 21h46m13s 0.179s.tif
- __MACOSX/Figure 3 - Source Data 2/._Fig3B_marker_for_tubulin_2024-05-20 21h46m13s 0.179s.tif
- Figure 3 - Source Data 2/Fig3B_tubulin_2024-05-20 21h38m48s 1.000s.tif
- __MACOSX/Figure 3 - Source Data 2/._Fig3B_tubulin_2024-05-20 21h38m48s 1.000s.tif
