# Supplementary material for: Human eIF2A has a minimal role in translation initiation and in uORF-mediated translational control in HeLa cells
Source: eLife. 2025 Jul 2;14:RP105311. doi: 10.7554/eLife.105311 (PMC12221301; doi:10.7554/eLife.105311)
Supplement: Figure 3—figure supplement 1—source data 2. [file elife-105311-fig3-figsupp1-data2.zip]

Archive with 11 entries (10 files):
- Figure 3 - Figure Supplement 1 - Source Data 2/
- Figure 3 - Figure Supplement 1 - Source Data 2/.DS_Store
- __MACOSX/Figure 3 - Figure Supplement 1 - Source Data 2/._.DS_Store
- Figure 3 - Figure Supplement 1 - Source Data 2/Fig3_sup1G_Flag_2025-01-20 11h35m51s 119.996s.tif
- __MACOSX/Figure 3 - Figure Supplement 1 - Source Data 2/._Fig3_sup1G_Flag_2025-01-20 11h35m51s 119.996s.tif
- Figure 3 - Figure Supplement 1 - Source Data 2/Fig3_sup1G_marker_for_Flag_2025-01-20 11h36m53s 0.239s.tif
- __MACOSX/Figure 3 - Figure Supplement 1 - Source Data 2/._Fig3_sup1G_marker_for_Flag_2025-01-20 11h36m53s 0.239s.tif
- Figure 3 - Figure Supplement 1 - Source Data 2/Fig3_sup1G_tubulin_2025-01-28 12h01m12s 3.666s.tif
- __MACOSX/Figure 3 - Figure Supplement 1 - Source Data 2/._Fig3_sup1G_tubulin_2025-01-28 12h01m12s 3.666s.tif
- Figure 3 - Figure Supplement 1 - Source Data 2/Fig3_sup1G_marker_for_tubulin_2025-01-28 12h02m27s 0.276s.tif
- __MACOSX/Figure 3 - Figure Supplement 1 - Source Data 2/._Fig3_sup1G_marker_for_tubulin_2025-01-28 12h02m27s 0.276s.tif
