# Supplementary material for: Human eIF2A has a minimal role in translation initiation and in uORF-mediated translational control in HeLa cells
Source: eLife. 2025 Jul 2;14:RP105311. doi: 10.7554/eLife.105311 (PMC12221301; doi:10.7554/eLife.105311)
Supplement: Figure 4—figure supplement 1—source data 2. [file elife-105311-fig4-figsupp1-data2.zip]

Archive with 19 entries (18 files):
- Figure 4 - Figure Supplement 1 - Source Data 2/
- Figure 4 - Figure Supplement 1 - Source Data 2/Fig4_sup1D_marker_for_GAPDH_2024-05-16 13h35m18s 0.169s.tif
- __MACOSX/Figure 4 - Figure Supplement 1 - Source Data 2/._Fig4_sup1D_marker_for_GAPDH_2024-05-16 13h35m18s 0.169s.tif
- Figure 4 - Figure Supplement 1 - Source Data 2/Fig4_sup1D_marker_for_ATF4_2024-05-13 17h07m50s 0.186s.tif
- __MACOSX/Figure 4 - Figure Supplement 1 - Source Data 2/._Fig4_sup1D_marker_for_ATF4_2024-05-13 17h07m50s 0.186s.tif
- Figure 4 - Figure Supplement 1 - Source Data 2/.DS_Store
- __MACOSX/Figure 4 - Figure Supplement 1 - Source Data 2/._.DS_Store
- Figure 4 - Figure Supplement 1 - Source Data 2/Fig4_sup1D_eIF2alpha_eIF2A_2024-05-14 13h30m06s 13.000s.tif
- __MACOSX/Figure 4 - Figure Supplement 1 - Source Data 2/._Fig4_sup1D_eIF2alpha_eIF2A_2024-05-14 13h30m06s 13.000s.tif
- Figure 4 - Figure Supplement 1 - Source Data 2/Fig4_sup1D_marker_for_eIF2alpha_eIF2A_2024-05-14 13h37m16s 0.172s.tif
- __MACOSX/Figure 4 - Figure Supplement 1 - Source Data 2/._Fig4_sup1D_marker_for_eIF2alpha_eIF2A_2024-05-14 13h37m16s 0.172s.tif
- Figure 4 - Figure Supplement 1 - Source Data 2/Fig4_sup1D_ATF4_2024-05-13 17h06m45s 10.000s.tif
- __MACOSX/Figure 4 - Figure Supplement 1 - Source Data 2/._Fig4_sup1D_ATF4_2024-05-13 17h06m45s 10.000s.tif
- Figure 4 - Figure Supplement 1 - Source Data 2/Fig4_sup1D_p_eIF2alpha_2024-05-13 16h53m14s 16.498s.tif
- __MACOSX/Figure 4 - Figure Supplement 1 - Source Data 2/._Fig4_sup1D_p_eIF2alpha_2024-05-13 16h53m14s 16.498s.tif
- Figure 4 - Figure Supplement 1 - Source Data 2/Fig4_sup1D_GAPDH_2024-05-16 13h34m16s 45.250s.tif
- __MACOSX/Figure 4 - Figure Supplement 1 - Source Data 2/._Fig4_sup1D_GAPDH_2024-05-16 13h34m16s 45.250s.tif
- Figure 4 - Figure Supplement 1 - Source Data 2/Fig4_sup1D_marker_for_p_eif2alpha_2024-05-13 16h56m13s 0.168s.tif
- __MACOSX/Figure 4 - Figure Supplement 1 - Source Data 2/._Fig4_sup1D_marker_for_p_eif2alpha_2024-05-13 16h56m13s 0.168s.tif
