# Supplementary material for: Human eIF2A has a minimal role in translation initiation and in uORF-mediated translational control in HeLa cells
Source: eLife. 2025 Jul 2;14:RP105311. doi: 10.7554/eLife.105311 (PMC12221301; doi:10.7554/eLife.105311)
Supplement: Supplementary file 1. — (Equimolar mix was used.). [file elife-105311-supp1.xlsx]

## Sheet: Sheet1
Suppl. Table 1: Sequences of siRNA against eIF2A used in this study. (Equimolar mix was used.)
D-014766-01	GCUCCCAGGUUACGGGUUA
D-014766-02	GAUUUGGAAUUGGGUAUUU
D-014766-03	GCAGAUAAAGUUACAAUGC
D-014766-04	CCACAAUCAGGAAACGAUA
