# Supplementary material for: Human eIF2A has a minimal role in translation initiation and in uORF-mediated translational control in HeLa cells
Source: eLife. 2025 Jul 2;14:RP105311. doi: 10.7554/eLife.105311 (PMC12221301; doi:10.7554/eLife.105311)
Supplement: Supplementary file 2. [file elife-105311-supp2.xlsx]

## Sheet: Sheet1
Suppl. Table 2: Sequences of oligos used for sgRNA cloning
OLIGO name	OLIGO sequence	DESCRIPTION
OMR064	CACCGCTCACCCAAAAATACTGTCC	Pair 8 sg_eIF2A 1
OMR065	AAACGGACAGTATTTTTGGGTGAGC	Pair 8 sg_eIF2A 2
OMR058	CACCGAATACTAATATATGTCCATG	Pair 5 sg_eIF2A 1
OMR059	AAACCATGGACATATATTAGTATTC	Pair 5 sg_eIF2A 2
